# Supplementary material for: Solubility Improvement of Benexate through Salt Formation Using Artificial Sweetener
Source: Pharmaceutics. 2018 May 26;10(2):64. doi: 10.3390/pharmaceutics10020064 (PMC6027452; doi:10.3390/pharmaceutics10020064)
Supplement: Supplementary file 1 [file pharmaceutics-10-00064-s001.zip]

Archive with 3 entries (3 files):
- checkcif_bex_cym.pdf
- checkcif_bex_sac.pdf
- supplementary.docx
